# Supplementary material for: Combinatorial drug screening and molecular profiling reveal diverse mechanisms of intrinsic and adaptive resistance to BRAF inhibition in V600E BRAF mutant melanomas
Source: Oncotarget. 2015 Dec 10;7(3):2734–53. doi: 10.18632/oncotarget.6548 (PMC4823068; doi:10.18632/oncotarget.6548)
Supplement: Supplementary file 2 [file oncotarget-07-2734-s002.xlsx]

## Sheet: Sheet1
Drug	T arget	Supplier
AMPKi, compound C	AMPK	VWR
AZD-1152	Aurora kinase	Selleck
BEZ235	PI3K	Selleck
Bortezomib	Proteasome	LC Laboratories VWR
Caffeine	PDE	VWR
Camptothecin	Topoisomerase I	Sigma
Celecoxib	COX 2	VWR
CGP57380	MNK1/2	VWR
Chloroquine	Endosome	VWR
CP-690550	JAK3 inhibitor	LC Laboratories VWR
Curcumin	Broad	VWR
D609 Pro-drug	Phospholipase C	LC Laboratories VWR
Dasatinib	SRC and BCR/ABL	Alexis
Debromohymeniadlisine (DBH)	CHK1/2	VWR
Diclofenac Sodium	COX 1 and 2	VWR
DNA-PK inhibitor	DNA-PK	Sigma
Doxorubicin	Topoisomerase II	Sigma
EGCG	Broad	Sigma
Etoposide	Tubulin disassembly	Cayman Chemicals Sigma
Farnesylthiosalicylic acid (FTS)	Ras	E nzo
FK506	Calcineurin	LC Laboratories
Flavopiridol	CDK	VWR
Gefitinib	EGFR	VWR
Geldanamycin	Hsp 90	VWR
Go6976	PKC	VWR
H-89	PKA	Sigma
HA-1077 dihydrochloride	ROCK	VWR
Imatinib	Abl1, kit, PDFR	LC Laboratories
Indirubin	GSK3	VWR
Lapatinib	EGFR and HER2/neu	LC Laboratories
Masitinib mesylate (AB1010)	PDGF, FGFR3, ckit	LC Laboratories
Nilotinib	BCR-abl	LC Laboratories
OSU-03012	PDK	LC Laboratories
Paclitaxel	Tubulin disassembly	LC Laboratories
PD173074	FGFR	VWR
PD325901	MEK	Pfiser
PF-562271	FAK	Selleck
PI-103	PIK3CA	Selleck
PJ34	Parp	VWR
Picropodophyllotoxin (PPP)	IGF1-R	Sigma
PLX4720	BRaf	gift from Plexxicon
Raf265	Raf	Novartis
Roscovitine (CYC-202)	CDK2, CDK1, CDK5	LC Laboratories
S3I-201	STAT3	VWR
Suberoylanilide Hydroxamic Acid (SAHA)	HDAC	gift from Dr. David Jones, UVA VWR
SANT-1	Hedgehog	VWR
SB-202190	p38-alpha	LC Laboratories
SB-431542	TGFBR1/ALK5, ACVR1B/ALK4	Sigma
SC-514	IKK2	VWR
Bosutinib (SKI-606)	Tyrosine kinase	LC Laboratories
Sorafenib	Braf, VEGFR-2 and PDGFR-β	LC Laboratories
SP600125	JNK	LC Laboratories
Staurosporine (K-252c)	PKC, PKA, PKG	LC Laboratories
S unitinib	KIT, VEGFR2, FLT3	LC Laboratories
Temsorilimus (CCI-779)	mTOR	LC Laboratories
Trichostatin A (TSA)	HDAC	Selleck
V atalanib	VEGFR-1 and VEGFR-2	LC Laboratories
VX-680/MK-0457	Aurora kinases, ABL kinase	LC Laboratories
W P-1066	STAT5	Selleck
Y27632	Rho kinase	Tocris
Supplier
