# Supplementary material for: Combinatorial drug screening and molecular profiling reveal diverse mechanisms of intrinsic and adaptive resistance to BRAF inhibition in V600E BRAF mutant melanomas
Source: Oncotarget. 2015 Dec 10;7(3):2734–53. doi: 10.18632/oncotarget.6548 (PMC4823068; doi:10.18632/oncotarget.6548)
Supplement: Supplementary file 3 [file oncotarget-07-2734-s003.xlsx]

## Sheet: minimalistGeneExpressionResults
ProbeID	SYMBOL	Fold Change (Log2)	Cell Line	Treatment
ILMN_1651610	LOC730525	-1.62886	SKMEL28	PLvC
ILMN_1651610	LOC730525	-1.58993	SKMEL28	PvC
ILMN_1651692	STK10	-0.86639	SKMEL28	PLvC
ILMN_1651950	TPST1	-1.07846	SKMEL28	PLvC
ILMN_1652409	SPATA7	0.627453	SKMEL24	PLvC
ILMN_1652413	UCN2	-1.91072	SKMEL24	PLvC
ILMN_1652413	UCN2	-3.28677	SKMEL28	PLvC
ILMN_1652413	UCN2	-2.76174	SKMEL28	PMvC
ILMN_1652413	UCN2	-2.7947	SKMEL28	PvC
ILMN_1652490	MANSC1	-0.803215	SKMEL24	PLvC
ILMN_1652490	MANSC1	-0.850346	SKMEL24	PMvC
ILMN_1652677	FAM89A	-0.93402	SKMEL28	PLvC
ILMN_1653001	CABLES1	0.935335	SKMEL24	PLvC
ILMN_1653001	CABLES1	0.943858	SKMEL24	PMvC
ILMN_1653319	MC1R	-1.31623	SKMEL28	PLvC
ILMN_1653712	UAP1L1	0.97697	SKMEL24	PLvC
ILMN_1653712	UAP1L1	1.03725	SKMEL24	PMvC
ILMN_1653761	MYCN	-0.934763	SKMEL24	PMvC
ILMN_1653761	MYCN	-0.806599	SKMEL24	PvC
ILMN_1653856	STS-1	-1.27092	SKMEL24	PLvC
ILMN_1653856	STS-1	-1.0325	SKMEL24	PMvC
ILMN_1654586	RASA3	-0.565495	DM331	PLvC
ILMN_1656057	PLAU	-1.02617	DM331	PLvC
ILMN_1656057	PLAU	-0.987975	DM331	PvC
ILMN_1656300	GFRA2	-0.851522	SKMEL24	PLvC
ILMN_1656300	GFRA2	-0.575606	SKMEL24	PMvC
ILMN_1656593	AK5	1.14958	SKMEL24	PLvC
ILMN_1656593	AK5	1.1055	SKMEL24	PvC
ILMN_1656951	APCDD1	0.813114	SKMEL24	PLvC
ILMN_1656951	APCDD1	0.715142	SKMEL24	PvC
ILMN_1657234	CCL20	-1.50476	SKMEL24	PLvC
ILMN_1657234	CCL20	-1.2973	SKMEL24	PMvC
ILMN_1657234	CCL20	-1.18213	SKMEL24	PvC
ILMN_1657248	EREG	-0.638028	DM331	PLvC
ILMN_1658094	ZNF365	-0.715826	SKMEL28	PLvC
ILMN_1658110	C18orf19	-1.01155	SKMEL24	PMvC
ILMN_1658110	C18orf19	-1.16425	SKMEL24	PvC
ILMN_1658448	KRTAP2-1	-0.97352	DM331	PLvC
ILMN_1658448	KRTAP2-1	-0.866703	DM331	PMvC
ILMN_1658483	IL1A	-1.83228	SKMEL24	PLvC
ILMN_1658483	IL1A	-1.54659	SKMEL24	PvC
ILMN_1659395	LOC136157	0.607599	SKMEL28	PLvC
ILMN_1660067	LOC728285	-0.795559	DM331	LvC
ILMN_1660067	LOC728285	-1.67376	DM331	PLvC
ILMN_1660067	LOC728285	-1.31562	DM331	PMvC
ILMN_1660067	LOC728285	-0.9778	DM331	PvC
ILMN_1661196	CSF2RA	-0.739079	SKMEL28	PvC
ILMN_1661599	DDIT4	-1.46454	SKMEL28	PLvC
ILMN_1661861	CSF2	-1.45993	DM331	PLvC
ILMN_1661861	CSF2	-0.745768	DM331	PMvC
ILMN_1661861	CSF2	-0.930663	DM331	PvC
ILMN_1663092	CITED2	0.977387	SKMEL24	PMvC
ILMN_1663092	CITED2	1.23613	SKMEL24	PvC
ILMN_1664855	PPP1R14C	-0.795803	SKMEL28	PLvC
ILMN_1665510	ERRFI1	-1.24808	SKMEL24	PMvC
ILMN_1666546	DUSP14	-0.969507	SKMEL28	PLvC
ILMN_1666733	IL8	-3.18461	SKMEL24	PLvC
ILMN_1666733	IL8	-2.09825	SKMEL24	PMvC
ILMN_1666733	IL8	-3.4371	SKMEL24	PvC
ILMN_1668417	WASPIP	-1.3235	SKMEL28	PLvC
ILMN_1669114	WNK4	-1.42983	SKMEL24	PLvC
ILMN_1669114	WNK4	-1.81571	SKMEL24	PMvC
ILMN_1669114	WNK4	-1.71802	SKMEL24	PvC
ILMN_1669523	FOS	-0.95624	SKMEL28	PLvC
ILMN_1669523	FOS	-0.829778	SKMEL28	PMvC
ILMN_1669523	FOS	-1.04415	SKMEL28	PvC
ILMN_1671516	CIR1	0.738095	SKMEL24	PLvC
ILMN_1671557	PHLDA2	-1.63164	SKMEL24	PLvC
ILMN_1671557	PHLDA2	-1.11786	SKMEL24	PMvC
ILMN_1671557	PHLDA2	-1.23099	SKMEL24	PvC
ILMN_1672589	SEMA4B	0.640563	SKMEL24	PLvC
ILMN_1672605	C7orf41	1.26932	SKMEL24	PLvC
ILMN_1672662	SLC20A1	-1.9446	SKMEL24	PLvC
ILMN_1672662	SLC20A1	-1.92849	SKMEL24	PvC
ILMN_1672662	SLC20A1	-1.81701	SKMEL28	PLvC
ILMN_1672728	KCTD5	-1.0924	SKMEL28	PLvC
ILMN_1673639	ABI3BP	0.967248	SKMEL24	PLvC
ILMN_1673769	KCNG1	-0.874785	SKMEL24	PMvC
ILMN_1674072	RBAK	0.759511	SKMEL28	PMvC
ILMN_1676663	TNFRSF11B	-0.903319	SKMEL24	PMvC
ILMN_1676663	TNFRSF11B	-1.01414	SKMEL24	PvC
ILMN_1677402	LOC387763	-1.07594	SKMEL28	PLvC
ILMN_1677466	DUSP6	-1.23474	SKMEL24	PLvC
ILMN_1677466	DUSP6	-1.15272	SKMEL24	PMvC
ILMN_1677511	PTGS2	-0.816216	DM331	PLvC
ILMN_1677511	PTGS2	-1.15557	DM331	PMvC
ILMN_1677511	PTGS2	-0.824082	DM331	PvC
ILMN_1677511	PTGS2	-0.755057	SKMEL24	PLvC
ILMN_1678808	KIAA0831	1.10202	SKMEL24	PLvC
ILMN_1678842	THBS2	-1.61635	SKMEL24	PLvC
ILMN_1678842	THBS2	-1.86205	SKMEL24	PvC
ILMN_1679929	KLF13	1.19586	SKMEL24	PLvC
ILMN_1679929	KLF13	1.00174	SKMEL24	PMvC
ILMN_1679929	KLF13	1.02639	SKMEL24	PvC
ILMN_1680139	MAFF	-1.29115	SKMEL24	PvC
ILMN_1680139	MAFF	-1.11404	SKMEL28	PLvC
ILMN_1680339	PDGFRL	0.833435	SKMEL24	PLvC
ILMN_1682120	THEM4	-0.639384	SKMEL24	PLvC
ILMN_1682120	THEM4	-0.648033	SKMEL24	PMvC
ILMN_1682717	IER3	-1.69249	SKMEL24	PvC
ILMN_1682717	IER3	-2.05762	SKMEL28	PLvC
ILMN_1682717	IER3	-1.73827	SKMEL28	PvC
ILMN_1683755	SOX13	-1.02346	SKMEL28	PLvC
ILMN_1683891	TFAP2C	-1.34519	SKMEL28	PLvC
ILMN_1684086	BDKRB2	-0.66611	SKMEL24	PvC
ILMN_1687440	HIPK2	-1.11905	SKMEL24	PLvC
ILMN_1687440	HIPK2	-1.25552	SKMEL24	PvC
ILMN_1687978	PHLDA1	-1.29262	SKMEL28	PLvC
ILMN_1688098	TBC1D4	-1.06496	SKMEL28	PLvC
ILMN_1688480	CCND1	-1.8535	SKMEL24	PLvC
ILMN_1688480	CCND1	-1.7179	SKMEL24	PMvC
ILMN_1688480	CCND1	-1.69053	SKMEL28	PLvC
ILMN_1689004	TNFRSF12A	-1.953	SKMEL24	PLvC
ILMN_1689004	TNFRSF12A	-1.82022	SKMEL24	PMvC
ILMN_1689004	TNFRSF12A	-1.77656	SKMEL28	PLvC
ILMN_1689004	TNFRSF12A	-1.509	SKMEL28	PvC
ILMN_1691048	SLC22A18AS	-1.93934	SKMEL24	PLvC
ILMN_1691048	SLC22A18AS	-1.40269	SKMEL24	PMvC
ILMN_1691048	SLC22A18AS	-1.72573	SKMEL24	PvC
ILMN_1691641	CITED1	1.2304	SKMEL24	PMvC
ILMN_1691860	SPRY1	-1.43766	SKMEL28	PLvC
ILMN_1691860	SPRY1	-1.09484	SKMEL28	PMvC
ILMN_1691860	SPRY1	-1.46293	SKMEL28	PvC
ILMN_1691884	STC2	-0.889996	DM331	PMvC
ILMN_1693014	CEBPB	-1.21982	SKMEL28	PLvC
ILMN_1693985	JPH1	0.713718	SKMEL24	PMvC
ILMN_1695354	BMF	1.31313	SKMEL24	PLvC
ILMN_1695354	BMF	1.02927	SKMEL24	PMvC
ILMN_1695354	BMF	0.845732	SKMEL24	PvC
ILMN_1695590	ADRB2	-0.653064	DM331	PLvC
ILMN_1698020	DLC1	-0.840799	SKMEL24	PLvC
ILMN_1698020	DLC1	-0.99996	SKMEL24	PMvC
ILMN_1698020	DLC1	-0.95528	SKMEL24	PvC
ILMN_1699188	LOC144481	0.610128	SKMEL24	PLvC
ILMN_1699206	FHDC1	0.752029	SKMEL24	PvC
ILMN_1699610	CCT6B	0.594967	SKMEL24	PLvC
ILMN_1699829	CTGF	-1.70558	SKMEL24	PMvC
ILMN_1699829	CTGF	-1.66568	SKMEL28	PLvC
ILMN_1699829	CTGF	-1.5766	SKMEL28	PvC
ILMN_1700633	ABHD4	0.650791	SKMEL24	PLvC
ILMN_1701204	VEGFC	-0.671	DM331	PLvC
ILMN_1701636	LOC647786	-0.648897	SKMEL24	PLvC
ILMN_1702231	C1orf54	0.759134	SKMEL28	PMvC
ILMN_1705231	SLCO2A1	-0.649251	DM331	PLvC
ILMN_1709153	PRR16	0.885866	SKMEL24	PvC
ILMN_1709937	KCNN4	-1.58277	SKMEL24	PLvC
ILMN_1709937	KCNN4	-1.28596	SKMEL24	PMvC
ILMN_1709937	KCNN4	-1.33884	SKMEL24	PvC
ILMN_1710284	HES1	-0.755642	SKMEL24	PvC
ILMN_1711608	SSBP2	0.927137	SKMEL24	PLvC
ILMN_1711838	SLC25A24	-1.11175	SKMEL24	PLvC
ILMN_1711838	SLC25A24	-1.09147	SKMEL24	PvC
ILMN_1711888	COBL	0.694429	SKMEL24	PLvC
ILMN_1712095	FOXO4	0.848118	SKMEL24	PLvC
ILMN_1713496	ST3GAL5	-1.69604	SKMEL24	PLvC
ILMN_1713496	ST3GAL5	-1.61228	SKMEL24	PvC
ILMN_1713744	C14orf132	0.735318	SKMEL24	PLvC
ILMN_1714586	VGLL3	0.621728	SKMEL24	PvC
ILMN_1715096	C6orf168	-0.602326	SKMEL28	PLvC
ILMN_1717639	SIK1	-0.517539	SKMEL24	PMvC
ILMN_1717909	TMEM16A	-0.71043	DM331	PLvC
ILMN_1717975	CYHR1	0.484707	SKMEL24	PLvC
ILMN_1718365	C19orf12	0.76518	SKMEL28	PMvC
ILMN_1718852	PLCL1	-0.631112	SKMEL28	PvC
ILMN_1718960	SERPINB8	-0.766299	SKMEL24	PMvC
ILMN_1719811	REM1	-1.52597	SKMEL24	PLvC
ILMN_1719811	REM1	-1.21526	SKMEL24	PMvC
ILMN_1719811	REM1	-1.12201	SKMEL24	PvC
ILMN_1720083	EHD4	-0.806805	SKMEL28	PLvC
ILMN_1722781	EGR3	-1.30462	SKMEL24	PLvC
ILMN_1722830	MAGEA1	-0.694216	SKMEL24	PLvC
ILMN_1724686	CLDN1	-1.28281	DM331	PLvC
ILMN_1724897	C14orf93	0.83783	SKMEL24	PLvC
ILMN_1725387	TMEM200A	-0.746021	DM331	PLvC
ILMN_1725387	TMEM200A	-0.765772	DM331	PMvC
ILMN_1725387	TMEM200A	-0.76476	DM331	PvC
ILMN_1726152	C6orf123	-0.56242	SKMEL24	PLvC
ILMN_1727087	GJA1	-0.680766	SKMEL24	PMvC
ILMN_1727567	OLIG2	-0.745162	SKMEL24	PLvC
ILMN_1728742	C5orf4	0.914992	SKMEL24	PLvC
ILMN_1728844	PTPRN2	-0.599415	SKMEL24	PMvC
ILMN_1729368	FZD8	-0.648221	DM331	PLvC
ILMN_1729455	EML1	0.804881	SKMEL24	PLvC
ILMN_1729455	EML1	0.791145	SKMEL24	PvC
ILMN_1729639	CLDN20	-0.552684	SKMEL28	PLvC
ILMN_1730645	TMEFF2	-0.814497	SKMEL28	PLvC
ILMN_1731044	KCTD14	-0.877873	SKMEL24	PLvC
ILMN_1731044	KCTD14	-0.671113	SKMEL24	PMvC
ILMN_1731044	KCTD14	-0.678421	SKMEL24	PvC
ILMN_1732096	LOC390231	0.559743	DM331	PMvC
ILMN_1733042	BCAS1	0.771586	SKMEL24	PvC
ILMN_1733627	NEDD4L	-0.801873	DM331	PLvC
ILMN_1734176	CGA	0.579437	DM331	PLvC
ILMN_1734479	ACCN3	0.478273	SKMEL24	PMvC
ILMN_1735584	ST8SIA5	-1.16204	SKMEL24	PLvC
ILMN_1736327	CDC42EP3	-0.819385	SKMEL24	PLvC
ILMN_1736327	CDC42EP3	-0.851671	SKMEL24	PMvC
ILMN_1737252	NRG1	-0.679318	DM331	PLvC
ILMN_1739201	LOC646447	0.53424	DM331	PLvC
ILMN_1740407	CHSY3	0.642865	SKMEL28	PLvC
ILMN_1740407	CHSY3	1.28726	SKMEL28	PMvC
ILMN_1740426	RASD1	1.07315	SKMEL28	MvC
ILMN_1741143	TXK	-0.934913	SKMEL24	PLvC
ILMN_1741143	TXK	-0.921232	SKMEL24	PMvC
ILMN_1741143	TXK	-0.980711	SKMEL24	PvC
ILMN_1741662	LOC646769	-0.766498	SKMEL24	PMvC
ILMN_1742764	UPP1	-0.655328	SKMEL24	PMvC
ILMN_1743241	ARL4A	1.14196	SKMEL24	PLvC
ILMN_1743241	ARL4A	0.708946	SKMEL24	PMvC
ILMN_1743241	ARL4A	0.985123	SKMEL24	PvC
ILMN_1744295	CDKN2A	-0.700889	SKMEL28	PLvC
ILMN_1745964	IRAK2	-0.664145	SKMEL24	PvC
ILMN_1746148	LRRC33	-0.928283	SKMEL28	PLvC
ILMN_1746148	LRRC33	-0.972992	SKMEL28	PvC
ILMN_1746801	CGN	0.69469	SKMEL24	PvC
ILMN_1748323	CXCL14	0.71036	SKMEL24	PvC
ILMN_1749424	C21orf122	0.556653	SKMEL24	PvC
ILMN_1751785	DMRT2	-0.839483	SKMEL24	PMvC
ILMN_1751785	DMRT2	-0.848292	SKMEL24	PvC
ILMN_1751963	ZCWPW1	0.744837	SKMEL24	PMvC
ILMN_1753265	C12orf76	0.857299	SKMEL24	PLvC
ILMN_1753370	ABTB2	-0.644923	SKMEL24	PvC
ILMN_1753413	TRIOBP	-0.776093	SKMEL24	PMvC
ILMN_1753830	ETV4	-1.03889	SKMEL24	PvC
ILMN_1753830	ETV4	-1.14442	SKMEL28	PLvC
ILMN_1754114	FLJ20021	0.763072	SKMEL24	PLvC
ILMN_1755215	SAMD5	0.684555	SKMEL24	PvC
ILMN_1755281	FBXO15	0.474491	SKMEL24	PLvC
ILMN_1755281	FBXO15	0.458467	SKMEL24	PvC
ILMN_1757099	C10orf81	0.805966	SKMEL24	PvC
ILMN_1758056	SELK	0.507121	DM331	PLvC
ILMN_1759008	ZNF689	-1.35589	SKMEL28	PLvC
ILMN_1759330	KIF1A	-0.579722	SKMEL24	PMvC
ILMN_1759513	RND3	-1.37772	SKMEL28	PLvC
ILMN_1760490	ACVR1	-1.00372	SKMEL28	PLvC
ILMN_1761322	FHOD3	0.700619	SKMEL24	PLvC
ILMN_1761322	FHOD3	0.676811	SKMEL24	PvC
ILMN_1762899	EGR1	-1.67144	SKMEL24	PLvC
ILMN_1762899	EGR1	-1.65262	SKMEL24	PMvC
ILMN_1762899	EGR1	-2.01205	SKMEL24	PvC
ILMN_1762899	EGR1	-2.52591	SKMEL28	PLvC
ILMN_1762899	EGR1	-2.28428	SKMEL28	PMvC
ILMN_1762899	EGR1	-2.36515	SKMEL28	PvC
ILMN_1764095	LOC641785	0.470059	SKMEL28	PLvC
ILMN_1764619	FLJ45244	0.471534	SKMEL24	PLvC
ILMN_1764619	FLJ45244	0.443419	SKMEL24	PvC
ILMN_1764850	HPCAL1	-1.18518	SKMEL24	PLvC
ILMN_1767556	C10orf10	1.23865	SKMEL24	PLvC
ILMN_1770228	KRT34	-0.604023	DM331	PLvC
ILMN_1771841	FOSL1	-1.08779	DM331	PLvC
ILMN_1771841	FOSL1	-1.75533	SKMEL24	PLvC
ILMN_1771841	FOSL1	-1.29108	SKMEL24	PMvC
ILMN_1771841	FOSL1	-1.33099	SKMEL24	PvC
ILMN_1771841	FOSL1	-1.23892	SKMEL28	PLvC
ILMN_1773459	SOX11	-1.3578	SKMEL24	PLvC
ILMN_1773459	SOX11	-1.05192	SKMEL24	PMvC
ILMN_1773459	SOX11	-1.18806	SKMEL24	PvC
ILMN_1773546	MRGPRX3	-1.31881	SKMEL24	PLvC
ILMN_1773546	MRGPRX3	-1.31213	SKMEL24	PMvC
ILMN_1773546	MRGPRX3	-0.894166	SKMEL24	PvC
ILMN_1774161	ARL15	-0.522057	SKMEL24	PMvC
ILMN_1774330	WSCD1	-0.663101	SKMEL24	PLvC
ILMN_1774330	WSCD1	-0.54363	SKMEL24	PMvC
ILMN_1774330	WSCD1	-0.573335	SKMEL24	PvC
ILMN_1775405	ARL4A	0.856773	SKMEL24	PvC
ILMN_1775501	IL1B	-2.43619	SKMEL24	PLvC
ILMN_1775501	IL1B	-1.54083	SKMEL24	PMvC
ILMN_1775501	IL1B	-2.48556	SKMEL24	PvC
ILMN_1775708	SLC2A3	-1.55638	SKMEL28	PLvC
ILMN_1775708	SLC2A3	-1.30032	SKMEL28	PvC
ILMN_1781010	ARHGEF3	1.22132	SKMEL24	PLvC
ILMN_1782050	CEBPD	1.50666	SKMEL24	PLvC
ILMN_1782922	PDE4B	-0.744767	SKMEL28	PLvC
ILMN_1784608	CLEC2B	0.598449	SKMEL24	PMvC
ILMN_1785060	TSPAN14	-0.890309	SKMEL24	PLvC
ILMN_1785175	SWAP70	-1.12336	SKMEL28	PLvC
ILMN_1786197	NR2F1	0.782846	SKMEL24	PLvC
ILMN_1787259	RNF212	-0.639187	DM331	PMvC
ILMN_1787691	CITED4	-1.08056	SKMEL24	PMvC
ILMN_1787691	CITED4	-1.23366	SKMEL24	PvC
ILMN_1787750	CD200	-0.865971	SKMEL24	PLvC
ILMN_1787750	CD200	-0.743793	SKMEL24	PMvC
ILMN_1787750	CD200	-0.794759	SKMEL24	PvC
ILMN_1787815	TRIB3	-1.07355	SKMEL28	PLvC
ILMN_1787897	CXCL1	-1.49801	SKMEL24	PLvC
ILMN_1787897	CXCL1	-1.15331	SKMEL24	PMvC
ILMN_1787897	CXCL1	-1.49847	SKMEL24	PvC
ILMN_1788072	LOC652216	0.486927	SKMEL28	PLvC
ILMN_1788203	HEY1	-1.48454	SKMEL28	PLvC
ILMN_1788416	FAM108C1	-1.4689	SKMEL28	PLvC
ILMN_1790689	CRISPLD2	-0.616533	SKMEL24	PMvC
ILMN_1791147	YPEL3	0.914089	SKMEL24	PLvC
ILMN_1791232	SPRED2	-0.75619	SKMEL28	PLvC
ILMN_1791576	CHSY1	-1.14648	SKMEL28	PLvC
ILMN_1792931	LYSMD1	-0.645942	DM331	PLvC
ILMN_1793543	C1orf51	0.741625	SKMEL24	PMvC
ILMN_1797531	PRKAG2	-0.807908	SKMEL24	MvC
ILMN_1797531	PRKAG2	-0.690268	SKMEL24	PMvC
ILMN_1797596	SPRY4	-1.77259	SKMEL24	PLvC
ILMN_1797596	SPRY4	-1.63064	SKMEL24	PMvC
ILMN_1797596	SPRY4	-1.77018	SKMEL24	PvC
ILMN_1798496	HOXB8	-0.766916	SKMEL24	PMvC
ILMN_1802082	PRDM8	-1.04176	SKMEL24	PMvC
ILMN_1802205	RHOB	-1.11789	SKMEL24	PLvC
ILMN_1802205	RHOB	-1.15972	SKMEL24	PMvC
ILMN_1802615	CDK6	-1.25921	SKMEL28	PLvC
ILMN_1803256	STOX2	0.828577	SKMEL28	PMvC
ILMN_1803773	MAG	-1.19391	SKMEL24	PLvC
ILMN_1803773	MAG	-1.30031	SKMEL24	PMvC
ILMN_1803773	MAG	-1.74879	SKMEL24	PvC
ILMN_1803811	TRIB1	-1.39685	SKMEL24	PvC
ILMN_1804988	MOAP1	-0.870705	SKMEL28	PLvC
ILMN_1805540	LOC255187	-0.821172	SKMEL24	PMvC
ILMN_1805543	ADAMTS9	-0.94423	SKMEL28	PLvC
ILMN_1805561	SLC14A1	-0.878952	DM331	PMvC
ILMN_1806403	RASL12	0.681628	SKMEL24	PMvC
ILMN_1806403	RASL12	0.680386	SKMEL24	PvC
ILMN_1808011	FAM46B	-0.745441	SKMEL24	PLvC
ILMN_1808011	FAM46B	-0.786098	SKMEL24	PMvC
ILMN_1808226	RGS16	0.975664	SKMEL24	PLvC
ILMN_1808226	RGS16	1.1794	SKMEL24	PMvC
ILMN_1808226	RGS16	0.859343	SKMEL24	PvC
ILMN_1808674	CPN1	-1.64594	SKMEL24	PLvC
ILMN_1808674	CPN1	-1.3188	SKMEL24	PMvC
ILMN_1808674	CPN1	-1.50542	SKMEL24	PvC
ILMN_1809364	NTF3	0.869773	SKMEL24	PvC
ILMN_1809894	TMEM117	0.90612	SKMEL24	PLvC
ILMN_1810274	HOXB2	-1.08362	SKMEL24	PLvC
ILMN_1810274	HOXB2	-1.08897	SKMEL24	PMvC
ILMN_1810274	HOXB2	-1.0871	SKMEL28	PLvC
ILMN_1813669	ANKS1A	-2.42676	SKMEL28	PLvC
ILMN_1813669	ANKS1A	-1.89553	SKMEL28	PMvC
ILMN_1813669	ANKS1A	-2.17512	SKMEL28	PvC
ILMN_1813909	CRSP2	0.53858	SKMEL28	PLvC
ILMN_1814282	ISG20L1	-1.12903	SKMEL28	PLvC
ILMN_1815734	FCHSD2	0.637561	DM331	PLvC
ILMN_1851639		0.550935	SKMEL28	PLvC
ILMN_1859908		0.740861	SKMEL24	PLvC
ILMN_1870923		-0.474454	SKMEL24	PvC
ILMN_1872491		0.593964	SKMEL28	PLvC
ILMN_1880012	SEMA5A	0.847847	SKMEL24	PLvC
ILMN_1890614		-0.859957	SKMEL24	PMvC
ILMN_1890614		-1.01822	SKMEL24	PvC
ILMN_1912737		-0.928233	SKMEL24	PLvC
ILMN_1912737		-0.856718	SKMEL24	PMvC
ILMN_1912737		-1.00301	SKMEL24	PvC
ILMN_2053415	LDLR	-2.09441	SKMEL24	PLvC
ILMN_2054297	PTGS2	-1.13329	DM331	PLvC
ILMN_2054297	PTGS2	-1.05178	DM331	PMvC
ILMN_2054297	PTGS2	-1.17622	SKMEL24	PLvC
ILMN_2054297	PTGS2	-1.08334	SKMEL24	PMvC
ILMN_2054297	PTGS2	-1.36315	SKMEL24	PvC
ILMN_2072598	LOC401357	0.656012	SKMEL24	PLvC
ILMN_2083946	TGFA	-1.34006	DM331	PLvC
ILMN_2086105	SPRY4	-3.12803	SKMEL24	PLvC
ILMN_2086105	SPRY4	-2.58954	SKMEL24	PMvC
ILMN_2086105	SPRY4	-3.02813	SKMEL24	PvC
ILMN_2086105	SPRY4	-1.82801	SKMEL28	PLvC
ILMN_2089329	SPRY2	-1.51926	SKMEL28	PLvC
ILMN_2096719	GRK5	-1.02368	SKMEL28	PLvC
ILMN_2096784	TFAP2C	-1.59461	SKMEL28	PLvC
ILMN_2098446	PMAIP1	-0.974451	SKMEL24	PMvC
ILMN_2101368	ANKRD24	0.595041	SKMEL28	PLvC
ILMN_2106902	CHES1	0.96556	SKMEL24	PLvC
ILMN_2115125	CTGF	-1.66024	SKMEL24	PMvC
ILMN_2115125	CTGF	-1.83794	SKMEL28	PLvC
ILMN_2115125	CTGF	-1.55822	SKMEL28	PvC
ILMN_2121408	HBEGF	-0.842268	DM331	PLvC
ILMN_2121408	HBEGF	-0.727312	SKMEL28	PLvC
ILMN_2124361	LEAP2	0.521842	SKMEL24	PLvC
ILMN_2142752	MANSC1	-0.621953	SKMEL24	PLvC
ILMN_2157099	CCNA1	-0.743272	SKMEL28	PLvC
ILMN_2169966	TM4SF18	-1.06129	SKMEL24	PMvC
ILMN_2170209	RASD2	-0.757314	DM331	MvC
ILMN_2170209	RASD2	-0.926267	DM331	PLvC
ILMN_2170209	RASD2	-0.738908	DM331	PMvC
ILMN_2179717	C9orf61	0.765337	SKMEL24	PLvC
ILMN_2179717	C9orf61	0.660152	SKMEL24	PMvC
ILMN_2181593	MAGEA1	-0.764868	SKMEL24	PMvC
ILMN_2184373	IL8	-4.19663	SKMEL24	PLvC
ILMN_2184373	IL8	-2.56051	SKMEL24	PMvC
ILMN_2184373	IL8	-4.59722	SKMEL24	PvC
ILMN_2188862	GDF15	-1.44959	SKMEL24	PvC
ILMN_2188862	GDF15	-2.58697	SKMEL28	PLvC
ILMN_2188862	GDF15	-1.84445	SKMEL28	PMvC
ILMN_2188862	GDF15	-2.76463	SKMEL28	PvC
ILMN_2190541	XAGE2B	0.80857	SKMEL24	PLvC
ILMN_2190541	XAGE2B	0.739564	SKMEL24	PvC
ILMN_2198413	MYEOV	-1.3877	DM331	PLvC
ILMN_2198413	MYEOV	-1.66402	SKMEL24	PLvC
ILMN_2198413	MYEOV	-1.25672	SKMEL24	PMvC
ILMN_2198413	MYEOV	-1.20468	SKMEL24	PvC
ILMN_2199389	VIPR1	-1.00789	SKMEL24	PLvC
ILMN_2199389	VIPR1	-1.1923	SKMEL24	PMvC
ILMN_2199389	VIPR1	-0.776431	SKMEL24	PvC
ILMN_2219767	MYCN	-1.14962	SKMEL24	PMvC
ILMN_2219767	MYCN	-0.998423	SKMEL24	PvC
ILMN_2222880	SLC25A42	0.89995	SKMEL24	PLvC
ILMN_2228732	CCNG2	0.975593	SKMEL24	PLvC
ILMN_2298818	RPS29	1.13332	SKMEL24	PMvC
ILMN_2308338	BMF	0.932667	SKMEL24	PLvC
ILMN_2308338	BMF	0.717165	SKMEL24	PMvC
ILMN_2308338	BMF	0.742195	SKMEL24	PvC
ILMN_2314169	PTHLH	-0.698856	DM331	PMvC
ILMN_2319952	VDR	-0.683087	SKMEL24	PMvC
ILMN_2319952	VDR	-0.584263	SKMEL24	PvC
ILMN_2329914	SPRY1	-1.68507	SKMEL28	PLvC
ILMN_2329914	SPRY1	-1.67071	SKMEL28	PvC
ILMN_2340259	PDE4B	-1.15388	SKMEL28	PLvC
ILMN_2341661	ETV4	-1.0638	SKMEL24	PvC
ILMN_2342695	PDGFA	-1.21907	SKMEL24	PMvC
ILMN_2342695	PDGFA	-1.34356	SKMEL24	PvC
ILMN_2351298	WIPF1	-1.22676	SKMEL28	PLvC
ILMN_2351298	WIPF1	-1.07892	SKMEL28	PMvC
ILMN_2351298	WIPF1	-1.05911	SKMEL28	PvC
ILMN_2364022	SLC16A3	-1.64484	SKMEL24	PLvC
ILMN_2364022	SLC16A3	-1.34876	SKMEL24	PMvC
ILMN_2366330	FERMT3	-0.656637	SKMEL24	PLvC
ILMN_2370624	COL13A1	-0.753953	DM331	PLvC
ILMN_2371055	EFNA1	1.18558	SKMEL24	PLvC
ILMN_2374340	PLAUR	-1.11221	SKMEL28	PLvC
ILMN_2380181	MAG	-0.974228	SKMEL24	PLvC
ILMN_2380181	MAG	-0.721283	SKMEL24	PMvC
ILMN_2380181	MAG	-0.985901	SKMEL24	PvC
ILMN_2388701	ST3GAL5	-1.52052	SKMEL24	PLvC
ILMN_2388701	ST3GAL5	-1.2919	SKMEL24	PvC
ILMN_2388800	PPAP2B	-1.53967	SKMEL28	PLvC
ILMN_2388800	PPAP2B	-1.28705	SKMEL28	PvC
ILMN_2389347	NR3C1	0.497777	SKMEL24	PLvC
ILMN_2389347	NR3C1	0.52573	SKMEL24	PvC
ILMN_2390310	C17orf91	0.84836	SKMEL24	PvC
ILMN_2396020	DUSP6	-2.03508	SKMEL28	PLvC
ILMN_2396020	DUSP6	-1.74629	SKMEL28	PvC
ILMN_2397028	SERPINB8	-0.935215	SKMEL24	PMvC
ILMN_2400360	KLKBL4	0.627578	SKMEL28	PLvC
ILMN_2401641	ALDH3A2	0.824192	SKMEL24	PLvC
ILMN_2408543	PLAUR	-1.07454	SKMEL28	PLvC
ILMN_2408683	PPAP2B	-0.907105	SKMEL28	PLvC
ILMN_2411745	EML1	0.763319	SKMEL24	PvC
ILMN_3181411	ATL1	0.637846	SKMEL24	PLvC
ILMN_3217577	LOC100131655	0.534237	SKMEL28	PMvC
ILMN_3226181	NUDT7	1.00833	SKMEL24	PLvC
ILMN_3227023	SNHG7	1.00814	SKMEL24	PLvC
ILMN_3229424	LOC730101	0.501287	SKMEL24	PLvC
ILMN_3229424	LOC730101	0.669664	SKMEL24	PvC
ILMN_3237873	LOC100132820	0.513939	SKMEL28	PLvC
ILMN_3237961	ANO1	-0.723647	DM331	PLvC
ILMN_3237961	ANO1	-0.804868	DM331	PMvC
ILMN_3239576	LOC100216001	-0.674464	DM331	PLvC
ILMN_3240321	AEN	-1.0535	SKMEL28	PLvC
ILMN_3240321	AEN	-0.882747	SKMEL28	PvC
ILMN_3240586	PLD6	0.949197	SKMEL24	PMvC
ILMN_3246895	ACTBL2	0.468238	SKMEL28	PLvC
ILMN_3247753	C2orf70	-0.631506	DM331	PLvC
ILMN_3248701	LOC644350	-0.801475	DM331	LvC
ILMN_3248701	LOC644350	-1.20359	DM331	PLvC
ILMN_3248701	LOC644350	-1.02596	DM331	PMvC
ILMN_3248701	LOC644350	-0.867751	DM331	PvC
ILMN_3248758	LOC728934	-0.844651	DM331	PLvC
ILMN_3249435	UBASH3B	-0.965698	DM331	PLvC
ILMN_3251620	JMY	0.575728	SKMEL24	PLvC
ILMN_3251691	POLR3G	-1.23424	SKMEL28	PLvC
ILMN_3262263	LOC100129083	0.496607	DM331	PLvC
ILMN_3269797	LOC100127961	0.468283	SKMEL28	PLvC
ILMN_3289407	LOC338963	-0.528674	SKMEL24	PMvC
ILMN_3298716	LOC729231	-1.0284	DM331	PLvC
ILMN_3305735	LOC730101	0.889295	SKMEL24	PLvC
ILMN_3305735	LOC730101	1.18372	SKMEL24	PvC
ILMN_3309064	MIR10A	0.543213	DM331	PLvC
ILMN_3310563	MIR606	0.501092	SKMEL28	PLvC
